# Supplementary material for: Comprehensive Analysis of Temperature-Dependent Photoluminescence in Silica-Encapsulated CsPbBr3 and CsPbI3 Perovskite Nanocrystals
Source: Nanomaterials (Basel). 2026 Jan 5;16(1):76. doi: 10.3390/nano16010076 (PMC12787875; doi:10.3390/nano16010076)
Supplement: Supplementary file 1 [file nanomaterials-16-00076-s001.zip]

Archive with 1 entries (1 files):
- nanomaterials-4057610-supplementary.pdf
